# Supplementary material for: Development of Polyurethane/Peptide-Based Carriers with Self-Healing Properties
Source: Polymers (Basel). 2023 Mar 29;15(7):1697. doi: 10.3390/polym15071697 (PMC10096672; doi:10.3390/polym15071697)
Supplement: Supplementary file 1 [file polymers-15-01697-s001.zip]

Archive with 1 entries (1 files):
- polymers-2279346-supplementary.pdf
